# Supplementary material for: Left ventricular active strain energy density is a promising new measure of systolic function
Source: Sci Rep. 2022 Jul 26;12:12717. doi: 10.1038/s41598-022-15509-8 (PMC9325776; doi:10.1038/s41598-022-15509-8)
Supplement: Supplementary file 1 — Supplementary Information 1. [file 41598_2022_15509_MOESM1_ESM.xlsx]

## Sheet: Sheet1
Designation	SBP mmHg	LVIDd mm	EDWT mm	Long. Strain -%	SBP Pa	LVIRd mm	LVERd mm	ri2	ro2	Pi*ri2	ro2-ri2	(Pi*ri2)/(ro2-ri2)	Long. Stress Pa	GLASED KJ/m3	Predicted 10 year survival	From: Left ventricular active strain energy density: a promising new measure of systolic function. MacIver and colleagues NOT FOR CLINICAL USE UNTIL VARIFIED
Example	118	47.4852	5.46106	0.14409	15732	23.7426	29.2037	563.712	852.855	8.86832e+06	289.143	30671	30671	2.20969	1
Normal	125	52	7.6	0.155	16665.2	26	33.6	676	1128.96	11265709	452.96	24871.3	24871.3	1.92753	1
Hypertension	174	51	10.5	0.108	23198	25.5	36	650.25	1296	1.50845e+07	645.75	23359.7	23359.7	1.26142	0.954713
DCM	116	67	7.9	0.058	15465.4	33.5	41.4	1122.25	1713.96	1.7356e+07	591.71	29331.9	29331.9	0.850626	0.434138
Amyloid	133	52	14.1	0.061	17731.8	26	40.1	676	1608.01	1.19867e+07	932.01	12861.1	12861.1	0.392265	0.092323
